# Supplementary material for: Guava Leaf Extract as a Sustainable Preservative Alternative in Semi-Solid Pharmaceuticals: Efficacy and Stability Assessment
Source: Antibiotics (Basel). 2025 Nov 21;14(12):1176. doi: 10.3390/antibiotics14121176 (PMC12730129; doi:10.3390/antibiotics14121176)
Supplement: Supplementary file 1 [file antibiotics-14-01176-s001.zip]

Archive with 1 entries (1 files):
- antibiotics-3755903-supplementary.pdf
